# Supplementary material for: The Antimicrobial Effect of Thymol and Carvacrol in Combination with Organic Acids Against Foodborne Pathogens in Chicken and Beef Meat Fillets
Source: Microorganisms. 2025 Jan 16;13(1):182. doi: 10.3390/microorganisms13010182 (PMC11767868; doi:10.3390/microorganisms13010182)
Supplement: Supplementary file 1 [file microorganisms-13-00182-s001.zip]

Archive with 1 entries (1 files):
- microorganisms-3318826-supplementary.pdf
